# Supplementary material for: Comparing Ant Assemblages and Functional Groups across Urban Habitats and Seasons in an East Asia Monsoon Climate Area
Source: Animals (Basel). 2022 Dec 22;13(1):40. doi: 10.3390/ani13010040 (PMC9817932; doi:10.3390/ani13010040)
Supplement: Supplementary file 1 [file animals-13-00040-s001.zip]

Archive with 1 entries (1 files):
- animals-2065295-supplementary.xlsx
