# Supplementary material for: Comparing Ant Assemblages and Functional Groups across Urban Habitats and Seasons in an East Asia Monsoon Climate Area
Source: Animals (Basel). 2022 Dec 22;13(1):40. doi: 10.3390/ani13010040 (PMC9817932; doi:10.3390/ani13010040)
Supplement: Supplementary file 1 [file animals-13-00040-s001.zip › animals-2065295-supplementary.xlsx]

## Sheet: Spring
The number of ant individuals in each plot (Spring)
Site Number	Habitat	Opportunists								Generalized Myrmicinae						Cryptic Species			Specialist Predators		Subordinate Camponotini
		Tetramorium shensiense	Nylanderia flavipes	Tetramorium tsushimae	Nylanderia bourbonica	Odontomachus monticola	Aphaenogaster japonica	Tetramorium tonganum	Ochetellus glaber	Monomorium chinense	Crematogaster rogenhoferi	Pheidole nodus	Monomorium pharaonis	Pheidole capellinii	Crematogaster vagula	Plagiolepis manczshurica	Strumigenys hispida	Strumigenys formosa	Leptogenys diminuta	Leptogenys chinensis	Camponotus japonicus
1	Cultivated Garden	0	15	6	0	0	6	0	0	22	18	24	1	4	0	1	0	0	0	0	2
2	Cultivated Garden	1	0	5	2	0	0	0	0	0	4	22	0	19	0	1	0	0	0	0	1
3	Cultivated Garden	1	0	9	0	0	0	0	0	2	0	4	0	3	0	0	0	0	0	0	0
4	Cultivated Garden	0	4	2	0	0	0	0	1	6	1	2	1	0	0	0	0	0	0	0	0
5	Cropland	4	0	65	16	0	30	6	0	43	0	35	5	0	0	0	0	0	0	0	0
6	Cropland	30	2	70	29	0	26	8	0	103	0	6	25	0	0	0	0	0	0	0	1
7	Cropland	5	0	20	35	0	28	2	0	48	0	10	10	0	0	0	0	0	0	0	4
8	Cropland	2	0	56	22	0	35	0	0	22	0	160	6	0	0	1	0	0	0	0	0
9	Cultivated Garden	3	1	34	2	0	0	0	1	39	0	22	10	4	0	23	0	0	1	0	0
10	Cultivated Garden	14	2	13	9	0	3	0	2	5	0	3	1	0	0	3	0	0	0	0	0
11	Cultivated Garden	0	0	1	1	0	0	0	0	32	0	14	3	4	0	0	0	0	0	0	2
12	Cultivated Garden	1	1	8	0	0	0	0	0	52	0	55	6	2	0	2	0	0	0	0	1
13	Cultivated Garden	1	0	53	2	0	0	0	0	0	0	0	0	0	0	0	0	0	0	0	0
14	Cultivated Garden	1	0	187	2	0	0	0	0	5	0	1	3	0	0	0	0	0	1	0	0
15	Cultivated Garden	3	2	67	0	0	1	0	0	7	19	10	1	7	0	2	0	0	1	0	1
16	Cultivated Garden	8	0	45	6	0	0	0	0	42	0	0	6	0	0	0	0	0	0	0	0
17	Secondary Woodland	0	0	7	0	0	0	0	1	4	0	1	0	0	1	1	0	0	0	0	1
18	Secondary Woodland	0	1	3	1	0	0	0	0	15	0	3	0	2	0	1	0	0	0	0	1
19	Secondary Woodland	0	12	7	0	1	0	0	0	17	0	3	0	0	0	0	0	0	0	0	0
20	Secondary Woodland	0	0	1	0	0	0	0	2	5	0	2	0	1	0	0	0	0	0	0	0
21	Cultivated Garden	2	2	24	0	0	0	0	0	42	0	0	16	1	0	1	0	0	0	0	0
22	Cultivated Garden	1	14	213	0	0	0	0	0	18	0	0	4	0	0	0	0	1	3	0	0
23	Cultivated Garden	0	3	73	1	0	0	0	0	28	0	0	1	0	0	1	0	0	0	0	0
24	Cultivated Garden	0	0	416	0	0	0	0	0	13	0	0	10	1	0	0	0	0	4	0	0
25	Secondary Woodland	6	1	16	3	0	0	0	1	14	0	4	0	0	0	0	0	0	0	0	1
26	Secondary Woodland	1	0	4	0	1	0	0	0	6	0	5	0	1	0	1	0	1	0	0	0
27	Secondary Woodland	0	0	5	1	0	0	0	0	5	0	11	0	0	0	4	0	0	0	0	0
28	Secondary Woodland	5	2	5	0	6	0	0	0	11	0	53	6	1	2	9	0	0	0	7	0
29	Cultivated Garden	15	0	161	4	0	0	1	0	104	1	12	45	1	0	0	0	0	0	0	1
30	Cultivated Garden	3	0	25	8	0	32	0	0	32	2	1	31	4	0	1	0	0	0	2	1
31	Cultivated Garden	0	2	0	0	0	0	0	0	8	3	0	1	0	0	1	0	0	3	18	0
32	Cultivated Garden	0	2	33	0	0	0	0	0	64	0	31	22	12	0	0	0	0	0	0	0
33	Cropland	2	1	26	17	1	0	5	0	1	0	4	3	0	0	0	0	0	0	0	6
34	Cropland	0	0	25	8	0	0	0	0	19	0	2	0	0	0	0	0	0	0	0	0
35	Cropland	8	0	2	3	0	0	2	0	2	0	39	0	0	0	0	0	0	0	0	0
36	Cropland	0	0	5	1	0	0	2	0	1	0	0	0	0	0	0	0	0	0	0	0
37	Cultivated Garden	2	0	1	1	0	4	1	0	16	0	10	2	15	0	0	0	0	0	0	0
38	Cultivated Garden	1	0	1	0	0	0	0	0	11	0	18	4	7	0	0	0	0	0	0	0
39	Cultivated Garden	3	9	23	2	0	3	1	1	36	0	6	2	8	0	0	0	0	0	0	0
40	Cultivated Garden	1	1	19	0	0	0	1	0	14	0	16	2	113	0	0	0	0	0	0	0

## Sheet: Summer
The number of ant individuals in each plot (Summer)
Site Number	Habitat	Opportunists								Generalized Myrmicinae						Cryptic Species			Specialist Predators		Subordinate Camponotini
		Tetramorium shensiense	Nylanderia flavipes	Tetramorium tsushimae	Nylanderia bourbonica	Odontomachus monticola	Aphaenogaster japonica	Tetramorium tonganum	Ochetellus glaber	Monomorium chinense	Crematogaster rogenhoferi	Pheidole nodus	Monomorium pharaonis	Pheidole capellinii	Crematogaster vagula	Plagiolepis manczshurica	Strumigenys hispida	Strumigenys formosa	Leptogenys diminuta	Leptogenys chinensis	Camponotus japonicus
1	Cultivated Garden	11	21	132	0	2	47	0	1	168	25	28	63	39	2	0	0	0	0	0	9
2	Cultivated Garden	2	2	2	7	0	0	0	1	38	1	52	9	20	0	2	0	0	0	0	2
3	Cultivated Garden	9	9	14	7	0	0	0	5	7	1	12	0	18	0	0	1	0	0	0	0
4	Cultivated Garden	7	16	8	0	2	0	0	2	57	4	25	8	26	0	0	1	1	0	1	4
5	Cropland	202	0	98	40	0	25	26	0	27	0	243	14	0	0	0	0	0	0	0	9
6	Cropland	156	5	58	62	0	63	2	0	53	0	134	41	2	0	0	0	0	2	3	9
7	Cropland	15	0	23	20	0	87	43	0	36	0	6	22	0	0	0	0	0	0	0	7
8	Cropland	70	2	37	32	0	120	17	1	83	0	34	26	0	0	2	4	0	2	0	16
9	Cultivated Garden	7	5	35	1	0	0	0	2	50	3	74	27	2	0	39	0	0	0	20	1
10	Cultivated Garden	33	0	64	12	0	23	1	1	27	0	15	9	0	0	10	0	0	0	0	0
11	Cultivated Garden	0	5	9	8	1	0	0	0	80	0	46	25	10	0	3	0	0	0	0	7
12	Cultivated Garden	11	5	5	5	0	0	1	1	92	0	156	40	13	0	0	0	0	0	0	0
13	Cultivated Garden	6	0	99	2	0	0	0	0	42	0	0	1	1	0	0	0	0	0	0	0
14	Cultivated Garden	47	2	293	39	0	0	1	0	49	0	1	30	0	0	1	0	0	0	0	0
15	Cultivated Garden	7	0	211	4	0	0	0	0	96	0	1	40	0	0	0	0	0	0	0	0
16	Cultivated Garden	19	0	153	5	0	0	3	0	61	0	0	17	0	0	0	0	0	0	0	0
17	Secondary Woodland	16	2	227	0	6	0	1	1	58	1	5	52	4	0	0	0	0	0	0	6
18	Secondary Woodland	2	9	3	0	6	0	0	10	50	1	20	4	5	1	0	0	0	0	1	8
19	Secondary Woodland	0	6	3	0	1	0	1	1	11	1	9	2	7	2	0	0	0	0	0	1
20	Secondary Woodland	8	7	1	0	0	0	0	14	11	0	3	8	2	5	1	1	0	0	6	1
21	Cultivated Garden	77	2	107	21	1	0	1	0	88	0	2	33	0	0	0	0	0	0	4	0	0
22	Cultivated Garden	0	19	708	13	2	0	0	0	43	0	1	28	1	0	1	0	0	1	0	0
23	Cultivated Garden	0	30	450	0	0	0	2	0	92	0	0	57	0	0	1	0	0	0	0	0
24	Cultivated Garden	5	0	951	0	0	0	0	0	70	0	0	30	1	0	0	0	0	1	0	0
25	Secondary Woodland	9	5	5	1	2	0	3	5	6	0	38	1	2	1	0	0	0	0	1	0
26	Secondary Woodland	11	10	2	0	0	0	2	13	4	0	53	0	0	0	0	0	0	0	7	0
27	Secondary Woodland	7	4	17	0	3	0	0	3	6	0	29	1	4	0	13	0	0	0	0	0
28	Secondary Woodland	5	2	22	0	2	0	0	2	6	0	12	1	0	0	6	0	0	0	15	0
29	Cultivated Garden	6	0	37	4	0	0	10	1	44	0	23	26	2	0	10	0	0	0	1	2
30	Cultivated Garden	13	6	22	0	1	2	0	0	10	0	46	2	12	0	0	0	0	0	31	2
31	Cultivated Garden	1	3	35	0	7	0	0	26	11	1	4	1	1	0	1	0	0	0	19	1
32	Cultivated Garden	8	0	27	6	0	4	0	0	29	0	32	25	42	0	0	1	0	0	0	5
33	Cropland	26	0	43	31	2	0	11	1	10	0	10	0	0	0	0	0	0	0	1	0
34	Cropland	28	12	112	20	0	0	0	0	86	0	28	44	6	0	1	0	0	0	0	0
35	Cropland	109	0	12	30	2	0	7	0	9	0	47	2	0	0	0	0	0	0	0	0
36	Cropland	67	0	11	24	0	0	1	0	8	0	3	1	0	0	0	0	0	0	0	0
37	Cultivated Garden	8	0	2	0	1	2	1	0	174	2	44	100	80	0	0	0	0	0	1	0
38	Cultivated Garden	6	0	6	0	1	2	1	1	43	0	10	6	29	0	0	0	0	0	0	0
39	Cultivated Garden	14	0	109	0	1	11	0	0	22	1	30	9	61	0	0	0	0	0	0	0
40	Cultivated Garden	1	0	8	0	0	0	0	0	20	0	13	3	64	0	0	0	0	0	0	0

## Sheet: Autumn
The number of ant individuals in each plot (Autumn)
Site Number	Habitat	Opportunists								Generalized Myrmicinae						Cryptic Species			Specialist Predators		Subordinate Camponotini
		Tetramorium shensiense	Nylanderia flavipes	Tetramorium tsushimae	Nylanderia bourbonica	Odontomachus monticola	Aphaenogaster japonica	Tetramorium tonganum	Ochetellus glaber	Monomorium chinense	Crematogaster rogenhoferi	Pheidole nodus	Monomorium pharaonis	Pheidole capellinii	Crematogaster vagula	Plagiolepis manczshurica	Strumigenys hispida	Strumigenys formosa	Leptogenys diminuta	Leptogenys chinensis	Camponotus japonicus
1	Cultivated Garden	2	25	7	0	0	8	0	0	20	58	8	15	9	0	41	0	1	6	0	0
2	Cultivated Garden	3	3	6	3	2	9	0	4	16	2	4	8	8	0	0	2	0	7	0	3
3	Cultivated Garden	6	5	6	0	0	0	0	4	9	2	3	4	4	0	0	1	0	2	0	0
4	Cultivated Garden	1	3	5	0	0	0	0	1	1	8	21	2	2	0	0	0	0	1	0	2
5	Cropland	303	0	43	34	0	50	50	0	32	0	39	1	0	0	0	0	0	1	0	0
6	Cropland	669	0	73	26	1	43	32	1	13	0	105	2	0	0	16	0	0	1	1	2
7	Cropland	95	1	40	11	2	94	12	1	47	0	42	5	1	0	0	0	0	0	17	1
8	Cropland	177	1	30	38	1	85	19	1	54	0	33	4	0	0	2	2	0	5	0	0
9	Cultivated Garden	7	4	2	12	0	15	0	0	9	5	15	5	0	0	2	0	0	0	0	2
10	Cultivated Garden	1	12	48	0	0	0	2	0	10	4	91	1	4	0	8	1	0	0	0	0
11	Cultivated Garden	2	4	5	0	0	0	1	7	0	0	29	4	2	0	0	0	0	0	0	2
12	Cultivated Garden	2	19	10	0	0	1	0	2	16	2	9	15	5	0	0	0	0	0	0	0
13	Cultivated Garden	2	0	90	7	0	0	0	0	2	0	0	1	0	0	0	0	2	1	0	0
14	Cultivated Garden	3	114	154	1	0	0	3	0	7	0	12	2	1	0	0	0	0	4	0	0
15	Cultivated Garden	1	19	37	7	0	0	0	0	9	0	2	12	0	0	0	0	0	1	0	0
16	Cultivated Garden	4	0	475	3	0	0	1	0	6	0	0	1	4	0	2	0	0	0	0	0
17	Secondary Woodland	2	4	0	0	0	0	0	15	1	2	5	0	0	0	0	0	0	0	0	0
18	Secondary Woodland	0	4	3	1	10	0	0	1	5	1	4	0	1	4	0	0	0	3	1	2
19	Secondary Woodland	1	5	0	0	1	0	0	0	5	0	6	3	1	0	0	0	0	1	0	0
20	Secondary Woodland	1	4	2	0	0	0	0	3	8	0	7	0	2	0	0	0	0	0	16	8
21	Cultivated Garden	0	0	13	1	0	0	4	0	3	0	0	4	0	0	0	0	0	4	0	0
22	Cultivated Garden	1	15	71	11	0	0	3	0	12	0	0	4	0	0	0	0	0	3	0	0
23	Cultivated Garden	0	0	56	2	0	0	0	0	3	0	0	6	0	0	0	0	0	0	0	0
24	Cultivated Garden	0	1	79	9	0	0	0	0	9	0	0	9	0	0	0	0	1	0	0	1
25	Secondary Woodland	3	2	0	0	3	0	0	4	0	0	15	0	0	0	0	1	0	0	9	0
26	Secondary Woodland	0	9	3	0	1	0	0	8	0	0	13	0	0	0	0	0	0	0	0	0
27	Secondary Woodland	0	2	2	0	1	0	0	2	0	0	23	0	0	0	0	0	0	0	13	0
28	Secondary Woodland	2	4	11	0	4	0	0	3	2	0	38	1	0	0	1	0	0	0	6	0
29	Cultivated Garden	1	0	2	2	0	0	0	0	39	0	9	38	2	0	0	0	0	2	0	2
30	Cultivated Garden	1	0	6	1	0	14	0	0	0	0	21	1	2	0	0	0	0	0	0	1
31	Cultivated Garden	0	1	0	0	0	0	0	29	1	0	2	0	1	0	0	0	0	0	0	0
32	Cultivated Garden	1	0	1	0	0	0	0	0	1	0	11	2	11	0	0	0	0	0	0	3
33	Cropland	38	0	123	22	2	1	0	0	0	0	4	0	0	0	0	0	0	0	0	0
34	Cropland	16	0	24	15	0	0	14	0	0	0	12	1	0	1	0	0	0	0	0	0
35	Cropland	23	0	2	16	0	0	5	0	0	0	10	1	0	0	0	0	0	0	0	0
36	Cropland	36	0	52	44	1	0	17	0	1	0	15	0	0	0	0	0	0	0	0	1
37	Cultivated Garden	0	7	0	3	0	0	0	0	0	0	1	1	4	0	0	0	0	0	0	0
38	Cultivated Garden	0	0	0	0	0	1	0	0	0	0	1	0	1	0	0	0	0	0	0	0
39	Cultivated Garden	1	0	0	0	0	0	1	0	1	0	129	0	2	0	0	0	0	0	0	0
40	Cultivated Garden	2	1	2	0	0	0	0	0	1	0	2	1	2	0	0	0	0	3	0	0

## Sheet: Winter
The number of ant individuals in each plot (Winter)
Site Number	Habitat	Opportunists								Generalized Myrmicinae						Cryptic Species			Specialist Predators		Subordinate Camponotini
		Tetramorium shensiense	Nylanderia flavipes	Tetramorium tsushimae	Nylanderia bourbonica	Odontomachus monticola	Aphaenogaster japonica	Tetramorium tonganum	Ochetellus glaber	Monomorium chinense	Crematogaster rogenhoferi	Pheidole nodus	Monomorium pharaonis	Pheidole capellinii	Crematogaster vagula	Plagiolepis manczshurica	Strumigenys hispida	Strumigenys formosa	Leptogenys diminuta	Leptogenys chinensis	Camponotus japonicus
1	Cultivated Garden	0	0	0	0	0	0	0	0	0	2	0	0	0	0	0	0	0	0	0	0
2	Cultivated Garden	0	2	2	0	0	0	0	0	0	0	1	0	0	0	0	0	0	0	0	0
3	Cultivated Garden	0	0	1	0	0	0	0	0	0	0	2	0	0	0	0	0	0	0	0	0
4	Cultivated Garden	0	0	1	2	0	0	0	0	0	0	3	0	0	0	0	0	0	0	0	0
5	Cropland	1	0	4	0	0	3	10	0	0	0	8	0	0	0	0	0	0	0	0	0
6	Cropland	0	0	0	1	0	10	0	0	0	0	4	0	0	0	0	0	0	0	0	0
7	Cropland	0	0	2	1	0	7	2	0	0	0	4	1	0	0	0	0	0	0	0	2
8	Cropland	0	0	1	1	0	2	1	0	0	0	8	0	0	0	0	0	0	0	0	0
9	Cultivated Garden	0	0	1	1	0	1	0	0	0	0	1	0	0	0	0	0	0	0	0	0
10	Cultivated Garden	0	3	0	7	0	0	0	0	0	0	3	5	0	0	4	0	0	0	0	0
11	Cultivated Garden	0	0	1	0	0	0	0	0	0	0	0	0	0	0	1	0	0	0	0	0
12	Cultivated Garden	0	2	0	1	0	0	0	0	0	0	4	0	0	0	0	0	0	0	0	1
13	Cultivated Garden	0	0	2	6	0	1	0	0	0	0	0	0	0	0	0	0	0	0	0	0
14	Cultivated Garden	0	0	9	1	0	0	0	0	0	0	0	0	0	0	0	0	0	0	0	0
15	Cultivated Garden	0	0	5	0	0	0	0	0	0	0	0	1	0	0	0	0	0	0	0	0
16	Cultivated Garden	0	0	1	3	0	0	0	0	0	0	0	0	0	0	0	0	0	0	0	0
17	Secondary Woodland	0	0	0	0	0	0	0	0	0	0	0	0	0	0	0	0	0	0	0	0
18	Secondary Woodland	0	0	0	0	0	0	0	0	0	0	1	0	0	0	0	0	0	0	0	0
19	Secondary Woodland	0	0	0	0	0	0	0	0	0	0	0	0	0	0	0	0	0	0	0	0
20	Secondary Woodland	0	0	0	0	0	0	0	0	0	0	1	0	0	0	0	0	0	0	0	0
21	Cultivated Garden	0	0	0	0	0	0	0	0	0	0	0	0	0	0	0	0	0	0	0	0
22	Cultivated Garden	0	0	2	1	0	0	0	0	0	0	0	0	0	0	0	0	0	0	0	0
23	Cultivated Garden	0	0	0	0	0	0	0	0	0	0	0	0	0	0	0	0	0	0	0	0
24	Cultivated Garden	0	0	10	0	0	0	0	0	0	0	0	0	0	0	0	0	0	0	0	0
25	Secondary Woodland	0	1	0	0	0	0	0	0	0	0	1	0	0	0	0	0	0	0	0	0
26	Secondary Woodland	0	2	0	0	0	0	0	0	0	0	2	0	0	0	0	0	0	0	0	0
27	Secondary Woodland	0	0	0	0	0	0	0	0	0	0	0	0	0	0	0	0	0	0	0	0
28	Secondary Woodland	0	0	0	0	0	0	0	0	0	0	4	0	0	0	0	0	0	0	0	0
29	Cultivated Garden	1	1	0	1	0	0	0	0	0	0	2	1	1	0	0	0	0	0	0	0
30	Cultivated Garden	0	0	0	0	0	4	0	0	0	0	1	0	0	0	0	0	0	0	0	0
31	Cultivated Garden	1	0	0	0	0	0	0	0	0	0	0	0	0	0	0	0	0	0	2	0
32	Cultivated Garden	0	0	0	0	0	0	0	0	0	0	1	0	0	0	0	0	0	0	0	0
33	Cropland	0	0	4	2	0	0	0	0	0	0	0	0	0	0	0	0	0	0	0	0
34	Cropland	1	0	0	0	0	0	0	0	0	0	0	1	0	0	0	0	0	0	0	0
35	Cropland	0	0	1	1	0	0	0	0	0	0	0	0	0	0	0	0	0	0	0	0
36	Cropland	0	0	1	0	0	0	0	0	0	0	0	0	0	0	0	0	0	0	0	0
37	Cultivated Garden	0	0	0	0	0	0	0	0	0	0	1	0	0	0	0	0	0	0	0	0
38	Cultivated Garden	0	0	0	0	0	0	0	0	0	0	0	0	0	0	0	0	0	0	0	0
39	Cultivated Garden	0	0	0	0	0	0	1	0	0	0	0	0	0	0	1	0	0	0	0	0
40	Cultivated Garden	0	1	0	0	0	0	0	0	1	0	3	0	0	0	1	0	0	0	0	0

## Sheet: Environmental variables 
Environmental variables for sampling sites
Site Number	Habitat	HVUC (%)	HVOC (%)	SVUC (%)	SVOC (%)	BGUC (%)	BGOC (%)	PD (n/100ha)	AREA-MN (ha)	DIVISION	SHAPE-MN	MESH (ha)	SPLIT	Shannon-Wiener diversity	Simpson's diversity
1	Cultivated Garden	0.425581	0.293023	0	0	0.116279	0.165116	2046.83	0.0489	0.6962	2.0454	0.0594	3.292	2.65853	0.723447
2	Cultivated Garden	0.382688	0.236902	0.00455581	0.0387244	0.207289	0.129841	3070.25	0.0326	0.7304	1.9045	0.0527	3.7094	1.94672	0.627306
3	Cultivated Garden	0.451306	0.299287	0.0213777	0.0570071	0.0736342	0.0973872	3070.25	0.0326	0.619	2.3468	0.0745	2.6247	3.2291	0.834286
4	Cultivated Garden	0.441379	0.25977	0.0229885	0.062069	0.110345	0.103448	2558.54	0.0391	0.7363	2.3036	0.0515	3.7925	2.64753	0.773737
5	Cropland	0.0785714	0.592857	0	0	0.00714286	0.321429	511.708	0.1954	0	1.1287	0.1954	1	3.74172	0.891298
6	Cropland	0.0478723	0.845745	0	0	0.00531915	0.101064	511.708	0.1954	0	1.1287	0.1954	1	4.32551	0.931223
7	Cropland	0	0.778409	0	0.0653409	0	0.15625	511.708	0.1954	0	1.1287	0.1954	1	3.80223	0.884603
8	Cropland	0.083871	0.641935	0	0.0193548	0.0129032	0.241935	511.708	0.1954	0	1.1287	0.1954	1	3.7541	0.885696
9	Cultivated Garden	0.2	0.138462	0.132308	0.0184615	0.169231	0.341538	9207.73	0.0109	0.5093	1.535	0.0959	2.0381	3.59453	0.878345
10	Cultivated Garden	0.0699708	0.268222	0	0.0932945	0.0058309	0.562682	6650.02	0.015	0.5856	1.7694	0.081	2.413	2.96194	0.81609
11	Cultivated Garden	0.191686	0.198614	0.0184758	0.00461894	0.110855	0.475751	10742.3	0.0093	0.7602	1.7025	0.0469	4.1707	3.03025	0.795566
12	Cultivated Garden	0.117788	0.182692	0	0.0889423	0.100962	0.509615	7161.56	0.014	0.7581	1.8254	0.0473	4.1337	2.90398	0.810739
13	Cultivated Garden	0.146853	0.519814	0	0	0.0675991	0.265734	2558.54	0.0391	0.7091	1.744	0.0569	3.4375	3.61846	0.885866
14	Cultivated Garden	0.158371	0.479638	0.0113122	0.0542986	0.144796	0.151584	4093.66	0.0244	0.631	1.846	0.0721	2.7102	3.7745	0.896687
15	Cultivated Garden	0.132584	0.31236	0	0.0404494	0.103371	0.411236	4093.66	0.0244	0.7242	1.8895	0.0539	3.6259	3.77021	0.898203
16	Cultivated Garden	0.138952	0.444191	0.0296128	0.0523918	0.0728929	0.261959	3070.25	0.0326	0.7534	1.8433	0.0482	4.0557	3.97214	0.910113
17	Secondary Woodland	0.508772	0	0.00877193	0	0.482456	0	511.708	0.1954	0	1.1287	0.1954	1	3.15252	0.768716
18	Secondary Woodland	0.617647	0	0.0637255	0	0.318627	0	511.708	0.1954	0	1.1287	0.1954	1	3.69491	0.874866
19	Secondary Woodland	0.618705	0	0.0467626	0	0.334532	0	511.708	0.1954	0	1.1287	0.1954	1	2.71767	0.66608
20	Secondary Woodland	0.526502	0	0.0424028	0	0.431095	0	511.708	0.1954	0	1.1287	0.1954	1	4.55319	0.93116
21	Cultivated Garden	0.0645161	0.391705	0.016129	0.062212	0.0506912	0.414747	7161.56	0.014	0.7982	1.7286	0.0394	4.9564	3.11428	0.837452
22	Cultivated Garden	0.0348028	0.243619	0	0.106729	0.0116009	0.603248	6650.43	0.015	0.7799	1.8064	0.043	4.5435	3.41377	0.853267
23	Cultivated Garden	0.00930233	0.423256	0.0139535	0.0511628	0	0.502326	5624.54	0.0178	0.7247	1.8857	0.0538	3.6323	2.88601	0.779069
24	Cultivated Garden	0.0781991	0.28436	0.0236967	0.035545	0.063981	0.514218	5115.4	0.0195	0.6775	1.8777	0.063	3.1012	3.28994	0.874502
25	Secondary Woodland	0.35786	0	0.12709	0	0.51505	0	511.708	0.1954	0	1.1287	0.1954	1	3.98393	0.881175
26	Secondary Woodland	0.473118	0.0322581	0.0322581	0.00806452	0.430108	0.0241935	511.708	0.1954	0	1.1287	0.1954	1	4.56641	0.945483
27	Secondary Woodland	0.412766	0	0.0468085	0	0.540426	0	511.708	0.1954	0	1.1287	0.1954	1	4.48359	0.9316
28	Secondary Woodland	0.319559	0.0275482	0.0881543	0	0.564738	0	511.708	0.1954	0	1.1287	0.1954	1	3.98384	0.8799
29	Cultivated Garden	0.129973	0.265252	0.0371353	0.0503979	0.220159	0.297082	6138.48	0.0163	0.6644	1.8776	0.0656	2.9795	1.91654	0.5657
30	Cultivated Garden	0.213429	0.105516	0.0143885	0.0239808	0.146283	0.496403	7161.56	0.014	0.6918	1.7557	0.0602	3.2447	2.95567	0.78321
31	Cultivated Garden	0.136816	0.116915	0.0547264	0.039801	0.271144	0.380597	5115.51	0.0195	0.6254	1.7631	0.0732	2.6693	2.29126	0.752633
32	Cultivated Garden	0.217791	0.162577	0.107362	0.0368098	0.226994	0.248466	5626.94	0.0178	0.6476	1.9027	0.0689	2.8375	2.56198	0.726398
33	Cropland	0	0.648485	0	0	0	0.351515	511.708	0.1954	0	1.1287	0.1954	1	3.77579	0.892128
34	Cropland	0	0.619048	0	0	0	0.380952	511.708	0.1954	0	1.1287	0.1954	1	3.82734	0.908508
35	Cropland	0	0.638462	0	0	0	0.361538	511.708	0.1954	0	1.1287	0.1954	1	3.13165	0.864457
36	Cropland	0	0.656098	0	0	0	0.343902	511.708	0.1954	0	1.1287	0.1954	1	3.39723	0.883506
37	Cultivated Garden	0.264916	0.0357995	0	0	0.377088	0.322196	1023.42	0.0977	0.3413	1.2727	0.1287	1.5182	3.48308	0.881862
38	Cultivated Garden	0.246973	0.0677966	0	0	0.377724	0.307506	2046.83	0.0489	0.4594	1.8461	0.1056	1.8498	3.00901	0.828582
39	Cultivated Garden	0.36253	0.0559611	0	0	0.450122	0.131387	2037.18	0.0491	0.6778	1.7915	0.0633	3.1034	3.61169	0.88231
40	Cultivated Garden	0.401937	0.205811	0	0	0.341404	0.0508475	2037.18	0.0491	0.7017	1.755	0.0586	3.352	3.66717	0.89151
HVUC: Herbaceous vegetation under the canopy; HVOC: Herbaceous vegetation outside of the canopy; SVUC: Shrub vegetation under the canopy; SVOC: shrub vegetation outside of the canopy; BGUC: Bare ground under the canopy; BGOC: Bare ground outside of the canopy.
PD: Patch Density; AREA-MN: Mean patch size; DIVISION: Landscape Division Index; SHAPE-MN: Mean Shape Index; MESH: Effective Mesh Size; SPLIT Splitting Index.
